# Supplementary material for: Basic Substances, a Sustainable Tool to Complement and Eventually Replace Synthetic Pesticides in the Management of Pre and Postharvest Diseases: Reviewed Instructions for Users
Source: Molecules. 2022 May 28;27(11):3484. doi: 10.3390/molecules27113484 (PMC9182541; doi:10.3390/molecules27113484)
Supplement: Supplementary file 1 [file molecules-27-03484-s001.zip]

Archive with 1 entries (1 files):
- molecules-1707225-supplementary.pdf
